# Supplementary material for: CRISPR Base Editing to Create Potential Charcot–Marie–Tooth Disease Models with High Editing Efficiency: Human Induced Pluripotent Stem Cell Harboring SH3TC2 Variants
Source: Biomedicines. 2024 Jul 12;12(7):1550. doi: 10.3390/biomedicines12071550 (PMC11274897; doi:10.3390/biomedicines12071550)
Supplement: Supplementary file 1 [file biomedicines-12-01550-s001.zip › Supplementary Tables.odt]

Table S1.  Base Editor and sgRNA plasmid combinations summary for the c.2860C>T; p.Arg954* editing of SH3TC2 
Guides
Guide sequence
PAM
Base editor
BE  accepted PAM
Window activity
sgRNA1
GCATC5GACATCTAAAGAGTA 
AGT
YE1  -  BE4max  -  NG
NGN
1-2


pCAG - CBE4max  -  SpG  -  P2A – EGFP

4-8


pCAG - CBE4max  -  SpRY -  P2A – EGFP
NNN

sgRNA2
GGCATC6GACATCTAAAGAGT 
AAG
pCAG - CBE4max  -  SpRY -  P2A – EGFP


Table S2.  Base Editor and sgRNA plasmid combinations summary for the c.211C>T; p.Gln71* editing of SH3TC2 
Guides
Guide sequence
PAM
Base editor
BE  accepted PAM
Window activity
sgRNA3
CCCTAC6AGGAAGCTGCTCGG 
AGG
YE1  -  BE4max  -  NG
NGN
1-2


pCAG - CBE4max  -  SpG  -  P2A – EGFP

4-8


pCAG - CBE4max  -  SpRY -  P2A – EGFP
NNN


Table S3. Sequences of predicted genomic off-target loci containing two to four mismatches (MM), c.2860 C>T, p.Arg954*. The different off-target sites are ordered by number of mismatches and MIT score. The on-target sequence nucleotides are represented with a grey background. For all sequences, PAM sites nucleotides are colored in blue. For the on-target sequences those same nucleotides are underlined. For off-target sequences, nucleotides that vary from the on-target sequence are represented in bold with an orange background and in a blue background for the PAM site. 
SH3TC2
G
G
C
A
T
C
G
A
C
A
T
C
T
A
A
A
G
A
G
T
A
A
G


Off-target
Sequence
MM
MIT
Score
CFD
Score
SLC7A3
G
G
C
T
T
C
G
A
C
A
T
C
T
A
A
A
G
A
T
T
T
G
G
2
4,27
0,42
SLC39A9
G
G
C
A
T
C
C
A
C
A
T
C
T
A
A
A
G
A
G
G
C
A
G
2
3,15
0,03
EBF1
G
G
C
A
T
C
G
A
C
T
T
C
T
G
A
A
G
A
G
T
C
T
T
2
0,83
0
MYO9A
G
T
C
C
A
C
G
A
C
A
T
C
T
A
A
A
G
A
G
T
C
T
T
3
2,32
0
MYO18B
T
A
C
A
T
A
G
A
C
A
T
C
T
A
A
A
G
A
G
T
T
C
T
3
1,47
0
Y_RNA-CCNYL
A
G
C
T
T
C
A
A
G
A
T
C
T
A
A
A
G
A
G
T
T
G
G
4
0,57
0,35
PAX5
A
G
C
A
T
A
G
A
A
A
G
C
T
A
A
A
G
A
G
T
T
G
G
4
0,29
0,29
MSI2
A
G
C
A
T
C
A
A
C
A
C
G
T
A
A
A
G
A
G
T
A
G
G
4
0,27
0,27
NR1D2
G
T
C
A
T
C
A
A
C
A
A
C
T
A
A
A
G
A
A
T
A
G
G
4
0,19
0,34
GRIA1
G
G
C
A
A
C
A
A
C
A
T
C
C
A
A
A
A
A
G
T
G
G
G
4
0,15
0,37


Table S4. Sequences of predicted genomic off-target loci containing two to four mismatches (MM), c.211 C>T, p.Gln71*. The different off-target sites are ordered by number of mismatches and MIT score. The on-target sequence nucleotides are represented with a grey background. For all sequences, PAM sites nucleotides are colored in blue. For the on-target sequences those same nucleotides are underlined. For off target sequences, nucleotides that vary from the on-target sequence are represented in bold with an orange background and in a blue background for the PAM site. 
SH3TC2
C
C
C
T
A
C
A
G
G
A
A
G
C
T
G
C
T
C
G
G
A
G
G


Off-target
Sequence
MM
MIT
Score
CFD
Score
LGALS3BP
C
C
C
G
A
C
A
G
G
A
A
G
C
T
G
C
T
C
G
A
G
G
A
2
1,28
0,04
KRT8P47/RP5-1198O20.4
A
C
C
T
A
C
A
G
G
A
A
G
C
T
G
C
T
A
G
A
G
G
G
3
0,29
0,50
GFAP
A
C
C
T
A
C
A
G
G
A
A
G
C
T
G
C
T
A
G
A
G
G
G
3
0,29
0,50
SMARCA4
G
C
C
T
C
C
A
G
G
A
A
G
C
T
G
C
T
C
G
T
G
A
G
3
0,30
0,08
ARL3
T
C
C
G
A
C
A
G
G
A
A
G
C
T
G
C
T
G
G
G
T
G
G
3
0,66
0,08
AC067959.1
C
C
C
T
A
C
A
A
G
T
A
G
C
T
G
C
T
C
A
G
G
G
G
3
0,82
0,63
TRAPPC12
C
C
A
G
C
C
T
G
G
A
A
G
C
T
G
C
T
C
G
G
T
G
G
4
0,88
0,12
PLEKHG4B
C
C
A
T
C
G
A
G
G
G
A
G
C
T
G
C
T
C
G
G
G
G
G
4
0,75
0,12
MTRNR2L13-TRMT112P1
C
C
C
T
A
C
A
G
G
A
A
G
T
T
G
A
C
C
A
G
G
G
G
4
0,011
0,352
Y_RNA-MIR378C
A
C
A
G
A
C
A
T
G
A
A
G
C
T
G
C
T
C
G
G
T
G
G
4
1,35
0,34


Table S5. Summary of the primers used for genotyping. A) Primers used for PCR and Sanger sequencing; B) Primers used for Allele-Specific PCR. The reference sequences for F primers are presented in order to better localize the variations present in the Forward WT primers and in the Forward Mutated primers, highlighted in red colour.

A)
PCR and Sanger Sequencing
Gene
Primer
SH3TC2-c.211C>T-p.Gln71*
Forward

CAGAGAAGCAGGGCATGAGC 


Reverse

ACTGAGGACAGCTGATTGGC

SH3TC2-c.2860C>T-p.Arg954*
Forward

TAACCAGGCAGTGGCTATGG


Reverse

GGGCAGCTTTATCGGAACCT


B)
Allele-Specific PCRVariationsSequencesForward - MutReverseForward - WTReference - FSH3TC2c.211C>Tp.Gln71* SH3TC2c.2860C>Tp.Arg954* Forward - MutReverseForward - WTReference - FAGGGATCCTGTAGCAGACTGAGGTGTGTAAATGGACCCTTATGGTGTGTAAATGGACCCTTACTGCTGTTTGGCTTAAGGGATTCCTGAACACAAAGCAGGGACTGCTGTTTGGCTTAAGGGATCTGCTGTTTGGCTTAAGGCATCGGTGTGTAAATGGACCCCTAC
Allele-Specific PCR
Variations
Sequences
Forward - Mut
Reverse
Forward - WT
Reference - F
SH3TC2
c.211C>T
p.Gln71* 
SH3TC2
c.2860C>T
p.Arg954* 
Forward - Mut
Reverse
Forward - WT
Reference - F
AGGGATCCTGTAGCAGACTGA
GGTGTGTAAATGGACCCTTAT
GGTGTGTAAATGGACCCTTAC
TGCTGTTTGGCTTAAGGGATT
CCTGAACACAAAGCAGGGAC
TGCTGTTTGGCTTAAGGGATC
TGCTGTTTGGCTTAAGGCATC
GGTGTGTAAATGGACCCCTAC


Table S6. Summary of the primers used to sequence off-target c.2860C>T-p.Arg954*  
Off-target
Primer
SLC7A3
Forward
CAGCTCTCTGGTAAGCGTTG

Reverse
CCTTGGCCTGTGGCTATTTG
SLC39A9
Forward
CTTCTTGACTGGAGGAAGAG

Reverse
ATTGCGTCTCTTTGGTAGCC
PAX5
Forward
ATGAGGGAAAGTTAGGAGAC

Reverse
TCCATGCCAACTATTTGGTG
MSI2
Forward
TGACTGGCACAGTTTCGTGG

Reverse
TTCATTCCGATTCTGCCACC
NR1D2
Forward
CCCTTTGGTCTCTGTATTGC

Reverse
CCTCCACTCCCTAATTAGAG
Y_RNA-CCNYL
Forward
GCAAGTTCCTAGTTTAATGGG

Reverse
AAAACTCTGAGCTCACAGGAG
EBF1
Forward
GCAATTCGTGGGCATCTTTG

Reverse
CCAGTTGCTTGGAAAGACTC
MYO9A
Forward
GTGAGCTCTTACTGTGACTG

Reverse
CTCGGTAGAATGGAGATTTGG
MYO18B
Forward
GCAGGGAATATTCTCACCAC

Reverse
ACCTTGGAGGTAAAGTCTATG
GRIA1
Forward
ACCCACCCAGAAACAGCAAC

Reverse
CAAGCCACCCTTCTATCTCC


Table S7. Summary of the primers used to sequence off-target c.211C>T-p.Gln71*  
Off-target
Primer
LGALS3BP
Forward
ACCTGGTTGAAAGGTCACAG

Reverse
GGTCACCAATCACCACTAAC
KRT8P47/RP5-1198O20.4
Forward
AGACCTCCGAGATAAACTGG  

Reverse
CAGGTCTGGATCTTCTTCAC  
GFAP
Forward
ATCCCACAGAACGAGTCCC 

Reverse
ATGTGTGAGGCAGGCACTG 
SMARCA4
Forward
TAACGTCTGCATCTCAGGAG

Reverse
TGCTTCTGTTTACCACGCTG
PLEKHG4B
Forward
ACCATCAGCTTGAGGAGTGG

Reverse
CAGAAGCTGGCTCCTTGATC
ARL3
Forward
TTTAGACAATTCCAGTGGGC

Reverse
 CTCCTTACATTCCAGATGTC
TRAPPC12
Forward
AGGAACAGACCAAAGCCAGG

Reverse
 GAAAGGGACACGACAGAATC
AC067959.1
Forward
TGGGAAGAAAGGCACAGAGC

Reverse
GTGACCAAAAGTCCTTCTCC
MTRNR2L13-TRMT112P1
Forward
AATAGTGGCCACATAGTGGC

Reverse
CTCTGTCAAGAAATACCGGAG
Y_RNA-MIR378C
Forward
CTAGAGCTCAGTCACATGAG

Reverse
CACATCCTGCCATCAAGCAA


Table S8. Summary of the antibodies used for pluripotency characterization of hiPSCs
Antibody
Supplier
Category
Dilution
NANOG
Abcam
Ab80892
1:100
POU5F1
Santa Cruz Biotech
Sc-5779
1:100
SOX2
Biolegend
630802
1:200
